# Supplementary material for: PDK4 gene positively regulates fat deposition in ovine adipocytes
Source: Front Nutr. 2025 Dec 12;12:1706055. doi: 10.3389/fnut.2025.1706055 (PMC12742214; doi:10.3389/fnut.2025.1706055)
Supplement: Supplementary file 3 [file Table_1.xlsx]

## Sheet: Sheet1
Table1. Information of sequences
Gene(species)	Sequences5'→3'	Length/bp	Gene ID
PDK4-CDS(sheep)	F：5'-ATGAAGGCGGCACGCTTC-3'	/	XM_004007738.6
	R：5'-TCACACAGCCACGTTTTCCTT-3'	/
gRNA-5(mice)	F：5'-AGTTTGTATTAACTTAGGGC AGG-3'	/	NM_013743.2
gRNA-6(mice)	R：5'-TGGGTGAAGCGTGTTCAGTT TGG-3'	/
Primer for gRNA validation(mice)	F3: 5'-CTTCCGCGGTGGCATATGGA-3'	/
Primer for gRNA validation(mice)	R3: 5'-GACCCTCTCCGAACAGCAGAC-3'	/
Primer for gRNA validation(mice)	F4: 5'-CTGCCTGACCGCTTAGTGAAC-3'	/
Primer for gRNA validation(mice)	R4: 5'-GTTCACTAAGCGGTCAGGCAG-3'	/
qPCR-PDK4(sheep)	F：5'-GAAAACGCATGTGAAAGAACCTC -3'	198	XM_004007738.6
	R：5'-CTTTTGGTCCTCTGGGCTTTT -3'
qPCR-PPARG(sheep)	F：5'-CCGTGGACCTTTCTATGATGG-3'	193	NM_001100921.1
	R：5'-TACAGGCTCCACTTTGATTGC-3'
qPCR-GAPDH(sheep)	F：5'-TCCACGGCACAGTCAAGG-3'	228	NM_001190390.1
	R：5'-CACGCCCATCACAAACAT-3'
qPCR-TGM2(sheep)	F：5'-CCTAAGCACCAAATACGACGC-3'	244	XM_027977188.3
	R：5'-TTTGTTCAGGTGGTTGGCTCT-3'
qPCR-EGR3(sheep)	F：5'-AGCGACTCGGTAGCCCATTA-3'	140	XM_027964328.2
	R：5'-AAGTAGGTCACGGTCTTGTTGC-3'
qPCR-TMEM273(sheep)	F：5'-AGAACGCTGACTGTCCTCCTC-3'	128	XM_060406374.1
	R：5'-ATGGCGATGCCCACAGCA-3'
qPCR-AIF1L(sheep)	F：5'-AGGAGGGAAAGCCTTCGGT-3'	172	ENSOART00020001444.1
	R：5'-AATCTCGCCCTCATTGTTCA-3'
qPCR-ATOH8(sheep)	F：5'-TCGAGGCGCTCAGGAAGC-3'	99	ENSOART00020005377.1
	R：5'-CCAGGGACAGGATGTAGTTGCA-3'
qPCR-KLF15(sheep)	F：5'-TTGCCCTCCAAGTTCGTGC-3'	195	ENSOART00020030441.1
	R：5'-CAGGTGGCTGCTCTTGGTGT-3'
qPCR-SCARA5(sheep)	F：5'-GTGTCACCGAGGACCTACGC-3'	131	ENSOART00020016193.1
	R：5'-GATTCCAGGCTTGCCGTCTT-3'
qPCR-CRYAB(sheep)	F：5'-CCGCCTCTTTGACCAGTTCT-3'	185	ENSOART00020027563.1
	R：5'-GCTTCACATCCAGGTTGACAGAG-3'
qPCR-TENT5B(sheep)	F：5'-AGGTGAAGCGGCTGGATG-3'	107	XM_004005086.5
	R：5'-GCGGACGACCTGCACGAT-3'
qPCR-TMEM160(sheep)	F：5'-TTCCGCAATGGCCTCCTG-3'	245	XM_027977587.2
	R：5'-TAGAGGCCGACGGCACAAG-3'
qPCR-EREG(sheep)	F：5'-GCTGCTGCTCGTCCTGGTTT-3'	148	XM_027971077.2
	R：5'-TGTTATTGACACTTGAGCCACACG-3'
qPCR-BSCL2(mice)	F：5'-CCCCTCCAAGGATCTCGTCT-3'	156	ENSMUST00000086058.13
	R：5'-GCAGCCAGGGATGTAGGGTC-3'
qPCR-TMEM273(mice)	F：5'-GGGGTAAGTGAGGAGAAGGAC-3'	189	ENSMUST00000039191.8
	R：5'-CCAGAGCCTGATAACGAGAC-3'
qPCR-GAPDH(mice)	F：5'-TGCACCACCAACTGCTTA-3'	177	ENSMUST00000073605.15
	R：5'-GGATGCAGGGATGATGTTC-3'
