# Supplementary material for: PDK4 gene positively regulates fat deposition in ovine adipocytes
Source: Front Nutr. 2025 Dec 12;12:1706055. doi: 10.3389/fnut.2025.1706055 (PMC12742214; doi:10.3389/fnut.2025.1706055)
Supplement: Supplementary file 4 [file Table_2.xlsx]

## Sheet: Sheet1
qPCR-PDK4 data					Triglyceride content
Relative expression level					Group	NC	Over	P-value
Group	mean	SEM	P-value		μmol/L	234.333	713.5	0.001
NC	2.8983	1.69697	0.004			383.5	732.667
Over	105333	17244.4				303.5	692.667
					LD absorbance at the OD 490 nm
qPCR-PPARG data					Group	NC	Over	P-value
Relative expression level					value at 490 nm	0.603	0.734	0
Group	mean	SEM	P-value			0.604	0.73
NC	1.13	0.26161	0.579			0.602	0.73
Over	0.9139	0.11656
	Protein gray value
Group	PPARG	ACTIN	PPARG/ACTIN
NC	35742.1	33021.2	1.0824
	29863.9	44513.7	0.670892
	25972.1	33919.5	0.765698
Over	35437	34799.6	1.01832		PPARG protein bonds					ACTIN protein bonds
	43158.6	41492.7	1.04015
	44960	46686.3	0.963022
P-value	0.256
