# Supplementary material for: PDK4 gene positively regulates fat deposition in ovine adipocytes
Source: Front Nutr. 2025 Dec 12;12:1706055. doi: 10.3389/fnut.2025.1706055 (PMC12742214; doi:10.3389/fnut.2025.1706055)
Supplement: Supplementary file 5 [file Table_3.xlsx]

## Sheet: Sheet1
name	DIFF	LipidIon	LipidGroup	Class	FattyAcid	FA1	FA2	FA3	IonFormula	CalMz	RT-(min)	QCRSD	Fold Change	P-value	VIP	blank1	blank2	blank3	blank4	blank5	blank6	Over1	Over2	Over3	Over4	Over5	Over6	QC1	QC2	QC3
POS2114	Y	SPH(d18:1)+H	SPH(d18:1)+H	SPH	(d18:1)	(d18:1)			C18 H38 O2 N1	300.29	2.00053	0.0239734	1.1633	0.0397317	1.03828	3.8809e+07	3.81673e+07	2.94201e+07	2.91822e+07	2.88706e+07	3.10264e+07	3.72231e+07	3.25978e+07	4.11119e+07	3.88197e+07	4.00212e+07	3.76224e+07	3.17877e+07	3.10811e+07	3.26056e+07
POS1325	Y	PC(40:5e)+H	PC(40:5e)+H	PC	(40:5e)	(40:5e)			C48 H89 O7 N1 P1	822.637	10.5249	0.00944905	1.17666	0.0234467	2.65905	2.10554e+08	2.14139e+08	1.74291e+08	1.72284e+08	1.73749e+08	1.60619e+08	2.19879e+08	1.96097e+08	2.47594e+08	2.15818e+08	2.26599e+08	1.94974e+08	1.80131e+08	1.83567e+08	1.8188e+08
POS2225	Y	TG(36:1e)+Na	TG(36:1e)+Na	TG	(36:1e)	(36:1e)			C39 H74 O5 Na1	645.543	13.345	0.00404033	1.21341	0.00117201	1.13226	3.40016e+07	3.23093e+07	3.13234e+07	3.67606e+07	3.27391e+07	3.10659e+07	3.67012e+07	3.55171e+07	4.04335e+07	4.22018e+07	4.27119e+07	4.29311e+07	3.43484e+07	3.43515e+07	3.41101e+07
POS2252	Y	TG(12:1e_6:0_20:3)+H	TG(38:4e)+H	TG	(12:1e_6:0_20:3)	(12:1e)	(6:0)	(20:3)	C41 H73 O5	645.545	13.3521	0.00405327	1.21357	0.00117506	1.13256	3.39987e+07	3.23096e+07	3.13155e+07	3.67633e+07	3.27362e+07	3.10641e+07	3.6702e+07	3.5517e+07	4.04303e+07	4.22002e+07	4.27121e+07	4.2952e+07	3.43463e+07	3.4349e+07	3.41071e+07
POS2124	Y	SPH(d22:1)+H	SPH(d22:1)+H	SPH	(d22:1)	(d22:1)			C22 H46 O2 N1	356.352	2.26613	0.0163262	1.21585	0.0257906	1.06398	3.41492e+07	3.36727e+07	2.45819e+07	2.32362e+07	2.92679e+07	2.99328e+07	4.09547e+07	3.90453e+07	3.18677e+07	3.50346e+07	3.19166e+07	3.3761e+07	2.15022e+07	2.08633e+07	2.1418e+07
POS361	Y	DG(18:0_18:1)+NH4	DG(36:1)+NH4	DG	(18:0_18:1)	(18:0)	(18:1)		C39 H78 O5 N1	640.587	13.3562	0.0058724	1.21827	0.00185371	1.30404	4.26668e+07	4.1252e+07	3.86919e+07	4.48981e+07	4.01075e+07	3.84503e+07	4.51496e+07	4.31377e+07	5.16632e+07	5.34673e+07	5.3709e+07	5.26497e+07	4.28457e+07	4.2588e+07	4.23455e+07
POS364	Y	DG(18:0_18:2)+NH4	DG(36:2)+NH4	DG	(18:0_18:2)	(18:0)	(18:2)		C39 H76 O5 N1	638.572	12.3623	0.00713567	1.28833	0.000297739	1.81837	5.54715e+07	5.99527e+07	5.23863e+07	6.27005e+07	4.98658e+07	5.3586e+07	6.73319e+07	6.50235e+07	6.87181e+07	7.59743e+07	7.45301e+07	7.86772e+07	6.10593e+07	6.19367e+07	6.15197e+07
POS910	Y	PC(32:1)+Na	PC(32:1)+Na	PC	(32:1)	(32:1)			C40 H78 O8 N1 P1 Na1	754.536	7.739	0.00522068	1.30142	0.0462917	1.25325	3.39972e+07	3.6618e+07	2.49935e+07	2.48923e+07	2.32144e+07	2.13748e+07	3.46203e+07	2.6582e+07	4.59297e+07	3.84607e+07	3.63739e+07	3.28842e+07	2.43303e+07	2.43305e+07	2.45511e+07
POS435	Y	DG(16:0_22:4)+NH4	DG(38:4)+NH4	DG	(16:0_22:4)	(16:0)	(22:4)		C41 H76 O5 N1	662.572	12.0036	0.00356342	1.30813	0.00485153	1.30385	3.05366e+07	3.26168e+07	2.32728e+07	3.63921e+07	2.792e+07	2.44416e+07	3.46253e+07	3.40342e+07	3.72138e+07	3.90233e+07	4.18957e+07	4.23662e+07	3.00037e+07	3.02084e+07	3.00506e+07
POS1628	Y	PE(39:1e)+Na	PE(39:1e)+Na	PE	(39:1e)	(39:1e)			C44 H88 O7 N1 P1 Na1	796.619	10.463	0.0525114	1.33743	0.00489995	4.69193	4.11187e+08	3.19644e+08	3.03984e+08	3.02297e+08	2.78876e+08	2.42228e+08	4.22681e+08	4.01904e+08	4.75176e+08	3.67644e+08	4.49014e+08	3.68808e+08	3.48037e+08	3.17246e+08	3.47889e+08
POS2043	Y	SM(d44:4)+H	SM(d44:4)+H	SM	(d44:4)	(d44:4)			C49 H94 O6 N2 P1	837.684	13.3716	0.0105796	1.34558	0.022188	2.90992	1.46585e+08	1.65042e+08	1.21095e+08	9.89335e+07	1.13534e+08	9.15092e+07	1.27863e+08	1.4986e+08	1.94957e+08	1.86352e+08	1.80956e+08	1.51301e+08	1.3855e+08	1.41102e+08	1.38545e+08
POS1136	Y	PC(18:1_18:1)+Na	PC(36:2)+Na	PC	(18:1_18:1)	(18:1)	(18:1)		C44 H84 O8 N1 P1 Na1	808.583	10.3841	0.0898861	1.37764	0.0179848	4.06452	3.03994e+08	2.11032e+08	2.1708e+08	4.47626e+08	2.74775e+08	2.35706e+08	3.86006e+08	4.07864e+08	4.28514e+08	3.70281e+08	3.68696e+08	3.6715e+08	3.50562e+08	3.50438e+08	2.98624e+08
POS938	Y	PC(32:3)+H	PC(32:3)+H	PC	(32:3)	(32:3)			C40 H75 O8 N1 P1	728.522	7.75345	0.00373724	1.37779	0.00643113	1.04453	1.44947e+07	1.64541e+07	1.12973e+07	1.18666e+07	1.22512e+07	1.18525e+07	1.58929e+07	1.46129e+07	2.14128e+07	2.04118e+07	1.97273e+07	1.57079e+07	1.22984e+07	1.22144e+07	1.22249e+07
POS475	Y	DG(18:1_22:4)+NH4	DG(40:5)+NH4	DG	(18:1_22:4)	(18:1)	(22:4)		C43 H78 O5 N1	688.587	11.9917	0.0126513	1.42433	0.000378632	1.91025	4.25968e+07	4.21814e+07	3.22542e+07	5.23582e+07	3.55057e+07	3.51209e+07	5.48392e+07	5.18912e+07	5.83543e+07	5.81584e+07	5.8328e+07	6.02926e+07	4.1894e+07	4.08561e+07	4.15007e+07
POS470	Y	DG(18:0_22:4)+NH4	DG(40:4)+NH4	DG	(18:0_22:4)	(18:0)	(22:4)		C43 H80 O5 N1	690.603	12.9001	0.0323502	1.47307	0.000265704	1.27359	1.55901e+07	1.7109e+07	1.16363e+07	1.62591e+07	1.38909e+07	1.31675e+07	1.86132e+07	1.89662e+07	2.42779e+07	2.29066e+07	2.28179e+07	2.15374e+07	1.5764e+07	1.67335e+07	1.59131e+07
POS1060	Y	PC(34:3)+H	PC(34:3)+H	PC	(16:0_18:3)	(16:0)	(18:3)		C42 H79 O8 N1 P1	756.554	8.62496	0.222366	1.48502	0.0188554	2.74109	9.00958e+07	1.19416e+08	7.11269e+07	8.00603e+07	7.73825e+07	5.66285e+07	1.45444e+08	1.31362e+08	1.58027e+08	1.15522e+08	9.98357e+07	8.44614e+07	9.96175e+07	1.40594e+08	9.56196e+07
POS1769	Y	PG(18:1_18:1)+NH4	PG(36:2)+NH4	PG	(18:1_18:1)	(18:1)	(18:1)		C42 H83 O10 N1 P1	792.575	8.34239	0.0220676	1.61812	0.0336367	1.07081	1.44966e+07	1.22302e+07	9.4163e+06	1.0381e+07	8.80607e+06	9.1126e+06	1.30055e+07	1.08714e+07	2.84657e+07	1.9797e+07	1.58503e+07	1.62862e+07	1.17998e+07	1.21653e+07	1.16573e+07
POS943	Y	PC(12:0_20:4)+H	PC(32:4)+H	PC	(12:0_20:4)	(12:0)	(20:4)		C40 H73 O8 N1 P1	726.507	7.7063	0.0128248	1.64057	0.00641479	1.50808	2.09051e+07	2.55267e+07	1.5533e+07	1.51529e+07	1.08246e+07	1.21131e+07	2.2131e+07	2.04926e+07	3.2042e+07	3.23205e+07	3.09968e+07	2.61645e+07	1.62578e+07	1.59116e+07	1.5893e+07
POS722	Y	LSM(d20:1)+H	LSM(d20:1)+H	LSM	(d20:1)	(d20:1)			C25 H54 O5 N2 P1	493.376	1.391	0.00986845	4.2661	0.00052833	2.49688	1.89171e+07	1.20806e+07	15491	270423	1.98571e+07	92334.7	5.07298e+07	3.68007e+07	3.4448e+07	3.22011e+07	2.20436e+07	4.23421e+07	1.04641e+07	1.04695e+07	1.0289e+07
POS2072	Y	SPH(d16:0)+Na	SPH(d16:0)+Na	SPH	(d16:0)	(d16:0)			C16 H35 O2 N1 Na1	296.256	1.3364	0.866096	6.22903	0.00297389	2.0624	5.38766e+06	3.41355e+06	7.56885e+06	4.09791e+06	543590	3.56132e+06	2.55233e+07	4.99964e+07	2.85985e+07	1.95506e+07	1.43176e+07	1.5079e+07	1.54219e+06	14.246	1.56696e+06
POS2184	Y	TG(6:0_11:2_11:2)+H	TG(28:4)+H	TG	(6:0_11:2_11:2)	(6:0)	(11:2)	(11:2)	C31 H51 O6	519.368	7.00916	0.0100827	0.0071517	1.33021e-06	1.01473	5.48887e+06	3.86776e+06	3.54282e+06	3.13978e+06	3.71527e+06	5.39766e+06	45191	23949.1	0.817805	64984.4	22931.1	22824.1	2.80793e+06	2.85718e+06	2.80779e+06
POS1726	Y	PG(29:0)+NH4	PG(29:0)+NH4	PG	(29:0)	(29:0)			C35 H73 O10 N1 P1	698.497	6.54586	0.0341137	0.00719004	1.56648e-05	2.8649	4.38555e+07	3.21182e+07	2.86195e+07	2.45131e+07	2.77626e+07	5.26524e+07	533693	133188	100416	394034	100006	245129	2.27985e+07	2.14738e+07	2.27908e+07
POS1739	Y	PG(31:0)+NH4	PG(31:0)+NH4	PG	(31:0)	(31:0)			C37 H77 O10 N1 P1	726.528	8.24412	0.0205719	0.00746136	6.1148e-08	6.4943	2.0939e+08	1.47115e+08	1.60376e+08	1.39218e+08	1.53341e+08	1.98102e+08	2.60635e+06	544589	270710	2.23788e+06	349508	1.5086e+06	1.17112e+08	1.17185e+08	1.21372e+08
POS1724	Y	PG(27:0)+NH4	PG(27:0)+NH4	PG	(27:0)	(27:0)			C33 H69 O10 N1 P1	670.465	6.54413	0.0215351	0.00782156	8.15589e-06	2.34436	2.9539e+07	2.20853e+07	1.72397e+07	1.60286e+07	2.05734e+07	3.26792e+07	357717	92710.8	55291.1	312912	54350.2	207530	1.54077e+07	1.48396e+07	1.54067e+07
POS1064	Y	PC(34:4)+H	PC(34:4)+H	PC	(34:4)	(34:4)			C42 H77 O8 N1 P1	754.538	7.00213	0.00580275	0.00783584	4.13937e-05	3.51808	8.05279e+07	4.46844e+07	4.37691e+07	3.80165e+07	3.77509e+07	7.17452e+07	525204	204020	842950	434911	211818	261092	3.52794e+07	3.54682e+07	3.56907e+07
NEG1084	Y	PI(20:2_20:2)-H	PI(40:4)-H	PI	(20:2_20:2)	(20:2)	(20:2)		C49 H86 O13 N0 P1	913.581	6.12388	0.11036	0.00803081	0.00168226	1.14189	8.9974e+06	4.35689e+06	2.71479e+06	7.17283e+06	3.30936e+06	1.21762e+07	22738.9	10800.2	73226.8	76871.1	54317.8	73058.3	3.72083e+06	4.47105e+06	3.70541e+06
NEG1081	Y	PI(40:3)-H	PI(40:3)-H	PI	(40:3)	(40:3)			C49 H88 O13 N0 P1	915.597	6.13422	0.04031	0.00814357	0.000809867	1.09127	9.40876e+06	3.94287e+06	3.86801e+06	3.8417e+06	3.32193e+06	9.1819e+06	32566.1	39534.2	66084.3	46786.7	56932.1	31436.9	3.70479e+06	3.97099e+06	3.70737e+06
POS2284	Y	TG(18:2e_12:4_12:4)+Na	TG(42:10e)+Na	TG	(18:2e_12:4_12:4)	(18:2e)	(12:4)	(12:4)	C45 H68 O5 Na1	711.496	6.551	0.00651672	0.00819396	1.95234e-06	1.62814	1.27919e+07	1.01611e+07	8.57179e+06	8.99167e+06	9.62051e+06	1.56168e+07	157220	21531.6	46347.4	162469	44600	106615	7.27989e+06	7.19929e+06	7.19741e+06
POS1068	Y	PC(34:4e)+H	PC(34:4e)+H	PC	(34:4e)	(34:4e)			C42 H79 O7 N1 P1	740.559	7.087	0.00590744	0.00835745	3.69563e-06	6.26419	2.28784e+08	1.44207e+08	1.37193e+08	1.21696e+08	1.33313e+08	1.98451e+08	2.81691e+06	601831	488843	2.30823e+06	518234	1.31957e+06	1.10157e+08	1.09033e+08	1.10156e+08
POS553	Y	GM3(m38:1)+Na	GM3(m38:1)+Na	GM3	(m38:1)	(m38:1)			C61 H112 O20 N2 Na1	1215.77	8.408	0.00618752	0.0106455	0.00416986	1.31392	1.74039e+07	6.48667e+06	6.54951e+06	3.87323e+06	3.96046e+06	1.48916e+07	148588	57803.6	159391	47672.8	66250.6	86265.1	6.22287e+06	6.28981e+06	6.22289e+06
POS555	Y	GM3(m40:4)+H	GM3(m40:4)+H	GM3	(m40:4)	(m40:4)			C63 H111 O20 N2	1215.77	8.41229	0.00547028	0.0107579	0.00420632	1.30903	1.72286e+07	6.46996e+06	6.50445e+06	3.78934e+06	3.9515e+06	1.49099e+07	149675	57849.6	159537	47643.4	66775.5	87114.2	6.27613e+06	6.34421e+06	6.32028e+06
POS2174	Y	TG(25:7)+NH4	TG(25:7)+NH4	TG	(25:7)	(25:7)			C28 H42 O6 N1	488.301	6.23251	0.0857187	0.0184059	4.69856e-07	1.23516	7.61767e+06	5.53222e+06	5.47838e+06	4.92796e+06	5.80131e+06	8.18108e+06	49091.8	35678.9	124227	46308.4	215416	220212	4.22764e+06	3.6306e+06	4.23005e+06
POS2170	Y	TG(4:0_10:3_10:4)+NH4	TG(24:7)+NH4	TG	(4:0_10:3_10:4)	(4:0)	(10:3)	(10:4)	C27 H40 O6 N1	474.285	1.30943	0.0200752	0.0227015	2.74849e-11	6.77412	2.03708e+08	1.66505e+08	1.74907e+08	1.75998e+08	1.76977e+08	1.91877e+08	8.99548e+06	169727	1.47564e+06	6.75848e+06	2.58869e+06	4.75593e+06	1.48289e+08	1.48285e+08	1.53503e+08
POS796	Y	PA(19:1e)+Na	PA(19:1e)+Na	PA	(19:1e)	(19:1e)			C22 H43 O7 N0 P1 Na1	473.264	5.482	0.0769175	0.026813	0.00615032	1.85625	3.21915e+07	2.89911e+07	6.58917e+06	2.39042e+07	6.78409e+06	6.9782e+06	225706	216605	104105	584408	695023	1.00127e+06	3.88532e+06	4.42788e+06	3.88688e+06
POS2285	Y	TG(18:2e_12:4_12:4)+Na	TG(42:10e)+Na	TG	(18:2e_12:4_12:4)	(18:2e)	(12:4)	(12:4)	C45 H68 O5 Na1	711.496	7.01704	0.0197709	0.0272023	5.5853e-08	3.53561	6.44948e+07	5.15383e+07	4.57238e+07	4.21405e+07	4.38604e+07	5.41173e+07	2.87844e+06	582888	372901	2.38959e+06	558786	1.42907e+06	4.07591e+07	4.2347e+07	4.19354e+07
POS2374	Y	TG(16:1_16:1_16:1)+NH4	TG(48:3)+NH4	TG	(16:1_16:1_16:1)	(16:1)	(16:1)	(16:1)	C51 H96 O6 N1	818.723	16.346	0.255794	0.0394957	0.00562207	1.73613	570472	3.18796e+07	1.58266e+07	1.05379e+07	2.06559e+07	1.39963e+07	650665	445028	491464	801901	780309	522166	299279	183162	297340
POS1741	Y	PG(9:0_22:1)+NH4	PG(31:1)+NH4	PG	(9:0_22:1)	(9:0)	(22:1)		C37 H75 O10 N1 P1	724.512	7.48178	0.0260274	0.0499267	6.50757e-06	1.11368	6.33809e+06	7.33691e+06	4.17657e+06	5.2181e+06	4.2936e+06	3.77297e+06	382011	196246	75552.6	300372	562350	37999	3.15936e+06	3.28661e+06	3.31989e+06
POS513	Y	DG(22:5_22:5)+Na	DG(44:10)+Na	DG	(22:5_22:5)	(22:5)	(22:5)		C47 H72 O5 Na1	739.527	8.23698	0.00610904	0.0619215	5.18128e-10	2.76138	3.39257e+07	2.65182e+07	3.39936e+07	3.17803e+07	2.99324e+07	3.47934e+07	1.63344e+06	1.97153e+06	2.00284e+06	2.24507e+06	2.26585e+06	1.70477e+06	2.9414e+07	2.94147e+07	2.97267e+07
POS2177	Y	TG(4:0_10:4_12:3)+NH4	TG(26:7)+NH4	TG	(4:0_10:4_12:3)	(4:0)	(10:4)	(12:3)	C29 H44 O6 N1	502.316	2.03195	0.113245	0.0720502	3.25044e-05	2.70731	4.05682e+07	4.56293e+07	1.63379e+07	2.79307e+07	2.92279e+07	3.62243e+07	2.79174e+06	2.31682e+06	1.75796e+06	2.59872e+06	2.25484e+06	2.39587e+06	3.81084e+07	4.71829e+07	4.02715e+07
POS939	Y	PC(32:3)+H	PC(32:3)+H	PC	(32:3)	(32:3)			C40 H75 O8 N1 P1	728.522	8.237	0.0090797	0.0913024	1.35573e-06	1.59977	1.39834e+07	1.03902e+07	9.54611e+06	9.77119e+06	1.003e+07	1.51876e+07	1.03262e+06	655165	637457	664087	1.20423e+06	2.09796e+06	8.6463e+06	8.71135e+06	8.80387e+06
POS942	Y	PC(22:0_10:4)+H	PC(32:4)+H	PC	(22:0_10:4)	(22:0)	(10:4)		C40 H73 O8 N1 P1	726.507	6.755	0.251206	0.104403	0.0103332	1.1212	1.5481e+07	9.57828e+06	103984	5.50501e+06	5.94505e+06	7.215e+06	662347	486906	645697	634159	823807	1.32289e+06	209389	322919	219133
POS358	Y	DG(18:0_18:0)+NH4	DG(36:0)+NH4	DG	(18:0_18:0)	(18:0)	(18:0)		C39 H80 O5 N1	642.603	14.2925	0.0140561	0.105918	7.33362e-09	3.15971	5.13508e+07	4.04359e+07	4.89783e+07	3.752e+07	4.23465e+07	4.10468e+07	4.89044e+06	3.3307e+06	4.61511e+06	4.77076e+06	4.53506e+06	5.57428e+06	2.54057e+07	2.48996e+07	2.473e+07
POS845	Y	PC(16:0_14:1)+Na	PC(30:1)+Na	PC	(16:0_14:1)	(16:0)	(14:1)		C38 H74 O8 N1 P1 Na1	726.504	8.24218	0.025142	0.111063	1.66616e-06	2.02368	2.48353e+07	1.43425e+07	1.65245e+07	1.72062e+07	1.62015e+07	2.2108e+07	1.94893e+06	1.87702e+06	1.93666e+06	2.76941e+06	2.35511e+06	1.46503e+06	1.34658e+07	1.40703e+07	1.40691e+07
POS1737	Y	PG(29:3)+H	PG(29:3)+H	PG	(29:3)	(29:3)			C35 H64 O10 N0 P1	675.423	6.532	0.0120985	0.130978	0.00025754	1.23882	1.02061e+07	6.28106e+06	6.56797e+06	6.41523e+06	6.20557e+06	9.35435e+06	91471.7	9525.75	5.64061e+06	92198.6	10795.1	53366.7	5.44097e+06	5.44162e+06	5.32806e+06
POS1754	Y	PG(18:0_14:0)+H	PG(32:0)+H	PG	(18:0_14:0)	(18:0)	(14:0)		C38 H76 O10 N0 P1	723.517	10.2369	0.0233539	0.145267	5.95958e-05	2.2796	3.84923e+07	2.09703e+07	2.66584e+07	1.91329e+07	1.77679e+07	3.17059e+07	4.19204e+06	3.35846e+06	4.65308e+06	4.62933e+06	2.40114e+06	3.24272e+06	1.68179e+07	1.75082e+07	1.68191e+07
POS2232	Y	TG(37:6)+Na	TG(37:6)+Na	TG	(37:6)	(37:6)			C40 H64 O6 Na1	663.46	9.25011	0.208908	0.178834	0.0246872	1.45752	4.73615e+06	1.2178e+07	2.39941e+07	3.35204e+07	1.39509e+07	3.274e+06	2.57346e+06	3.07159e+06	3.42166e+06	2.00063e+06	2.34081e+06	2.98258e+06	1.68408e+07	2.36489e+07	1.66714e+07
POS2202	Y	TG(20:0e_6:0_6:0)+Na	TG(32:0e)+Na	TG	(20:0e_6:0_6:0)	(20:0e)	(6:0)	(6:0)	C35 H68 O5 Na1	591.496	12.248	0.0219751	0.218674	5.90467e-08	1.58323	1.18509e+07	1.02559e+07	1.44563e+07	1.31344e+07	1.34387e+07	1.45153e+07	3.00561e+06	2.28079e+06	1.98649e+06	2.87775e+06	3.51465e+06	3.31507e+06	8.8268e+06	9.16734e+06	8.82729e+06
POS1738	Y	PG(17:0_14:0)+NH4	PG(31:0)+NH4	PG	(17:0_14:0)	(17:0)	(14:0)		C37 H77 O10 N1 P1	726.528	7.78894	0.0229591	0.233612	4.44906e-05	1.81961	2.52466e+07	1.47621e+07	1.63116e+07	1.38377e+07	1.60389e+07	2.37797e+07	4.00897e+06	2.6116e+06	3.61903e+06	5.06406e+06	5.80594e+06	4.58218e+06	1.15235e+07	1.15426e+07	1.19975e+07
POS1755	Y	PG(32:2e)+NH4	PG(32:2e)+NH4	PG	(32:2e)	(32:2e)			C38 H77 O9 N1 P1	722.533	10.235	0.023498	0.253696	5.50235e-07	2.2067	3.249e+07	2.24829e+07	2.56036e+07	2.32763e+07	2.39021e+07	3.01592e+07	8.42576e+06	7.37131e+06	5.94426e+06	6.05877e+06	4.7523e+06	7.50984e+06	2.19872e+07	2.30453e+07	2.2512e+07
POS1742	Y	PG(31:2e)+NH4	PG(31:2e)+NH4	PG	(31:2e)	(31:2e)			C37 H75 O9 N1 P1	708.517	10.234	0.0396136	0.255734	1.03772e-05	8.94245	5.9971e+08	3.48776e+08	4.21049e+08	3.79518e+08	3.818e+08	5.27643e+08	1.3217e+08	1.12734e+08	1.18561e+08	1.12026e+08	1.06552e+08	9.78237e+07	3.73417e+08	4.00269e+08	4.00263e+08
POS281	Y	DG(16:0_16:0)+NH4	DG(32:0)+NH4	DG	(16:0_16:0)	(16:0)	(16:0)		C35 H72 O5 N1	586.541	12.1737	0.0235937	0.271541	5.3069e-08	1.65437	1.42262e+07	1.30898e+07	1.71478e+07	1.46693e+07	1.54921e+07	1.65971e+07	4.01679e+06	3.25968e+06	2.57105e+06	4.578e+06	4.55913e+06	5.78594e+06	1.03456e+07	1.08302e+07	1.04881e+07
POS721	Y	LPS(36:0)+H	LPS(36:0)+H	LPS	(36:0)	(36:0)			C42 H85 O9 N1 P1	778.596	10.217	0.0277114	0.301805	5.90005e-06	1.65152	2.04615e+07	1.2596e+07	1.66229e+07	1.44217e+07	1.40465e+07	1.89472e+07	3.91686e+06	4.27449e+06	4.53642e+06	4.43426e+06	5.8993e+06	6.2427e+06	1.26883e+07	1.33726e+07	1.32408e+07
POS312	Y	DG(18:0_16:0)+NH4	DG(34:0)+NH4	DG	(18:0_16:0)	(18:0)	(16:0)		C37 H76 O5 N1	614.572	13.2978	0.011257	0.316446	1.61923e-09	3.87098	9.64858e+07	7.9958e+07	8.61134e+07	7.83008e+07	8.65842e+07	8.33228e+07	2.5639e+07	2.29564e+07	2.67013e+07	2.9739e+07	2.73183e+07	2.92754e+07	6.28862e+07	6.26684e+07	6.15758e+07
POS971	Y	PC(23:0_10:4)+H	PC(33:4)+H	PC	(23:0_10:4)	(23:0)	(10:4)		C41 H75 O8 N1 P1	740.522	8.26929	0.00774498	0.424042	1.46827e-06	1.58118	1.8971e+07	1.64278e+07	1.8912e+07	1.76765e+07	1.48741e+07	1.72338e+07	6.99182e+06	4.01789e+06	8.62873e+06	9.42298e+06	7.4034e+06	7.67591e+06	1.77259e+07	1.77271e+07	1.79653e+07
POS2820	Y	TG(18:1_18:2_22:5)+NH4	TG(58:8)+NH4	TG	(18:1_18:2_22:5)	(18:1)	(18:2)	(22:5)	C61 H106 O6 N1	948.801	16.2703	0.0555691	0.481948	0.00299646	1.9143	2.61127e+07	4.46003e+07	3.00256e+07	3.47825e+07	3.1651e+07	4.34136e+07	2.92253e+07	2.29638e+07	1.47164e+07	1.93639e+07	9.11774e+06	6.10421e+06	2.05707e+07	1.87265e+07	1.86943e+07
POS2823	Y	TG(18:1_18:2_22:6)+NH4	TG(58:9)+NH4	TG	(18:1_18:2_22:6)	(18:1)	(18:2)	(22:6)	C61 H104 O6 N1	946.786	16.1328	0.017163	0.528704	0.0325836	1.5428	2.47354e+07	4.60061e+07	2.19754e+07	2.76621e+07	3.00859e+07	3.16259e+07	3.81352e+07	1.28147e+07	1.12473e+07	1.74157e+07	7.87415e+06	8.78505e+06	1.68806e+07	1.72042e+07	1.74696e+07
POS2974	Y	WE(2:0_20:3)+NH4	WE(22:3)+NH4	WE	(2:0_20:3)	(2:0)	(20:3)		H42 C22 O2 N1	352.321	2.32932	0.039323	0.534749	0.0184502	1.47525	2.50522e+07	3.38353e+07	2.82045e+07	1.89473e+07	1.35167e+07	4.32067e+07	1.48835e+07	1.10444e+07	1.60969e+07	1.07253e+07	1.65034e+07	1.77838e+07	1.64336e+07	1.51913e+07	1.57812e+07
POS2874	Y	TG(20:3_18:2_22:4)+NH4	TG(60:9)+NH4	TG	(20:3_18:2_22:4)	(20:3)	(18:2)	(22:4)	C63 H108 O6 N1	974.817	16.4245	0.0139628	0.578805	0.0238091	1.91293	4.72201e+07	6.31703e+07	4.42223e+07	5.21302e+07	4.89861e+07	4.05248e+07	5.99724e+07	2.66262e+07	2.84301e+07	3.16336e+07	1.32136e+07	1.15975e+07	3.55265e+07	3.45544e+07	3.49495e+07
POS2756	Y	TG(18:1_18:2_20:4)+NH4	TG(56:7)+NH4	TG	(18:1_18:2_20:4)	(18:1)	(18:2)	(20:4)	C59 H104 O6 N1	922.786	16.2709	0.00981265	0.586679	0.0177978	2.48478	7.9852e+07	1.06098e+08	6.77939e+07	7.5758e+07	8.03701e+07	8.15368e+07	9.65291e+07	3.88324e+07	3.83729e+07	5.87882e+07	2.71649e+07	2.86121e+07	5.44144e+07	5.3667e+07	5.46976e+07
POS2886	Y	TG(22:4_18:2_22:4)+NH4	TG(62:10)+NH4	TG	(22:4_18:2_22:4)	(22:4)	(18:2)	(22:4)	C65 H110 O6 N1	1000.83	16.4092	0.0304644	0.591061	0.0121017	1.0648	1.15094e+07	1.26228e+07	1.63611e+07	1.75555e+07	1.58175e+07	1.62983e+07	1.64577e+07	7.96402e+06	9.87613e+06	8.77534e+06	6.6837e+06	3.53592e+06	1.404e+07	1.40923e+07	1.33381e+07
POS1326	Y	PC(18:3e_22:2)+Na	PC(40:5e)+Na	PC	(18:3e_22:2)	(18:3e)	(22:2)		C48 H88 O7 N1 P1 Na1	844.619	11.1966	0.0141074	0.605424	0.0206336	1.4249	3.85946e+07	2.20553e+07	2.16393e+07	2.09597e+07	2.74431e+07	1.56602e+07	1.31715e+07	9.93803e+06	1.91252e+07	1.70307e+07	1.64802e+07	1.28595e+07	7.81271e+06	8.00492e+06	7.81221e+06
POS509	Y	DG(42:7e)+NH4	DG(42:7e)+NH4	DG	(42:7e)	(42:7e)			C45 H80 O4 N1	698.608	13.3034	0.0125937	0.624934	0.00834145	1.32748	2.42575e+07	3.19926e+07	1.84055e+07	1.86271e+07	2.19618e+07	1.51039e+07	1.30173e+07	1.35114e+07	1.37474e+07	1.52805e+07	1.4561e+07	1.13415e+07	1.54363e+07	1.51025e+07	1.54373e+07
POS1903	Y	PS(18:1_22:1)+H	PS(40:2)+H	PS	(18:1_22:1)	(18:1)	(22:1)		C46 H87 O10 N1 P1	844.606	11.1692	0.0222413	0.626723	0.046048	1.49113	3.86883e+07	3.42137e+07	3.96998e+07	3.95289e+07	2.90564e+07	1.71329e+07	1.50374e+07	1.09326e+07	3.66893e+07	1.90518e+07	2.85677e+07	1.40129e+07	8.19638e+06	8.51566e+06	8.19528e+06
POS1075	Y	PC(14:1e_20:4)+H	PC(34:5e)+H	PC	(14:1e_20:4)	(14:1e)	(20:4)		C42 H77 O7 N1 P1	738.543	10.218	0.0649242	0.634122	0.0141925	1.44155	4.51565e+07	2.77922e+07	2.54047e+07	2.59645e+07	2.05504e+07	3.01882e+07	2.03126e+07	1.798e+07	1.68141e+07	2.25641e+07	1.77331e+07	1.56032e+07	2.79816e+07	2.47741e+07	2.75363e+07
POS2739	Y	TG(18:0_16:0_22:5)+NH4	TG(56:5)+NH4	TG	(18:0_16:0_22:5)	(18:0)	(16:0)	(22:5)	C59 H108 O6 N1	926.817	16.9867	0.0375782	0.643876	0.00313208	4.62678	2.55581e+08	3.08903e+08	2.71254e+08	2.93249e+08	3.17104e+08	3.60872e+08	2.88698e+08	1.95141e+08	1.90329e+08	2.10185e+08	1.61996e+08	1.17112e+08	2.12266e+08	1.99702e+08	2.14115e+08
POS2816	Y	TG(18:1_18:2_22:4)+NH4	TG(58:7)+NH4	TG	(18:1_18:2_22:4)	(18:1)	(18:2)	(22:4)	C61 H108 O6 N1	950.817	16.5646	0.00270803	0.649703	0.0236419	3.28381	1.74851e+08	2.12049e+08	1.51088e+08	2.20536e+08	1.57643e+08	1.7507e+08	2.06744e+08	1.3739e+08	1.05839e+08	1.19234e+08	7.54244e+07	6.43465e+07	1.28103e+08	1.27421e+08	1.27863e+08
POS2748	Y	TG(18:1_18:2_20:3)+NH4	TG(56:6)+NH4	TG	(18:1_18:2_20:3)	(18:1)	(18:2)	(20:3)	C59 H106 O6 N1	924.801	16.5825	0.0152296	0.654839	0.0432017	4.53258	3.40708e+08	4.26791e+08	2.97981e+08	3.22446e+08	3.90264e+08	4.28421e+08	4.74074e+08	1.91036e+08	2.36207e+08	2.51358e+08	1.46289e+08	1.46012e+08	2.84759e+08	2.92426e+08	2.92384e+08
POS2908	Y	TG(18:1_22:4_22:4)+NH4	TG(62:9)+NH4	TG	(18:1_22:4_22:4)	(18:1)	(22:4)	(22:4)	C65 H112 O6 N1	1002.85	16.6806	0.0348682	0.683774	0.0381881	1.24433	2.78462e+07	3.24041e+07	3.0848e+07	2.33607e+07	3.57146e+07	3.32532e+07	3.60514e+07	2.44525e+07	2.1453e+07	1.86641e+07	1.37842e+07	1.10172e+07	2.12439e+07	2.12474e+07	2.25551e+07
POS1806	Y	PI(18:0_18:1)+H	PI(36:1)+H	PI	(18:0_18:1)	(18:0)	(18:1)		C45 H86 O13 N0 P1	865.58	9.85865	0.0349696	0.694724	0.027244	1.21292	2.81198e+07	2.97391e+07	2.12875e+07	2.10351e+07	2.06972e+07	1.63646e+07	1.35528e+07	9.02036e+06	2.06123e+07	1.84277e+07	1.88885e+07	1.48447e+07	6.83794e+06	7.26231e+06	6.8411e+06
POS534	Y	DG(38:1_20:3)+NH4	DG(58:4)+NH4	DG	(38:1_20:3)	(38:1)	(20:3)		C61 H116 O5 N1	942.885	17.693	0.152633	0.73563	0.0301357	1.69657	7.76716e+07	3.97852e+07	6.35455e+07	5.91683e+07	5.539e+07	6.8941e+07	4.38536e+07	4.41503e+07	5.36846e+07	5.42109e+07	4.17055e+07	3.05334e+07	5.59153e+07	4.23406e+07	5.59427e+07
POS2806	Y	TG(18:0e_18:0_22:4)+NH4	TG(58:4e)+NH4	TG	(18:0e_18:0_22:4)	(18:0e)	(18:0)	(22:4)	C61 H116 O5 N1	942.885	17.6972	0.081369	0.744023	0.0354897	1.65893	6.98627e+07	3.87359e+07	5.45596e+07	7.92838e+07	6.29261e+07	6.92555e+07	4.10745e+07	4.10877e+07	5.75871e+07	5.29055e+07	3.84366e+07	4.76373e+07	5.76894e+07	5.77219e+07	4.99378e+07
POS1813	Y	PI(18:1_18:2)+H	PI(36:3)+H	PI	(18:1_18:2)	(18:1)	(18:2)		C45 H82 O13 N0 P1	861.549	7.98109	0.0214042	0.762126	0.0334727	1.68337	6.89736e+07	6.86548e+07	5.42041e+07	5.8871e+07	4.86124e+07	5.23394e+07	4.38396e+07	2.46691e+07	5.59734e+07	5.01024e+07	5.04117e+07	4.30097e+07	2.59685e+07	2.6864e+07	2.58301e+07
POS2812	Y	TG(18:1_18:1_22:4)+NH4	TG(58:6)+NH4	TG	(18:1_18:1_22:4)	(18:1)	(18:1)	(22:4)	C61 H110 O6 N1	952.833	16.8303	0.00376963	0.762733	0.0455465	3.70729	3.46607e+08	3.91976e+08	2.99052e+08	3.16255e+08	3.02394e+08	3.67972e+08	3.74006e+08	2.35832e+08	2.82928e+08	2.97688e+08	1.90803e+08	1.62711e+08	2.71378e+08	2.71971e+08	2.73377e+08
POS612	Y	Hex2Cer(d18:1_16:0)+H	Hex2Cer(d34:1)+H	Hex2Cer	(d18:1_16:0)	(d18:1)	(16:0)		C46 H88 O13 N1	862.625	8.80043	0.00925506	0.768782	0.000214162	1.02913	2.35392e+07	2.00811e+07	1.97156e+07	1.92437e+07	1.93156e+07	1.99295e+07	1.67822e+07	1.39669e+07	1.46323e+07	1.55388e+07	1.72246e+07	1.55118e+07	1.87701e+07	1.87821e+07	1.90785e+07
POS1545	Y	PE(16:0p_20:3)+H	PE(36:3p)+H	PE	(16:0p_20:3)	(16:0p)	(20:3)		C41 H77 O7 N1 P1	726.543	10.1328	0.0752915	0.797502	0.0106519	1.08225	3.12136e+07	3.07427e+07	2.72065e+07	3.17838e+07	3.06492e+07	3.77217e+07	2.58529e+07	2.69933e+07	2.72122e+07	2.93214e+07	2.2e+07	1.96013e+07	2.86625e+07	2.51034e+07	2.87145e+07
POS2346	Y	TG(15:0_16:0_16:1)+NH4	TG(47:1)+NH4	TG	(15:0_16:0_16:1)	(15:0)	(16:0)	(16:1)	C50 H98 O6 N1	808.739	16.4972	0.0136148	0.804548	0.00349437	1.25153	3.63146e+07	3.46151e+07	3.00276e+07	3.2687e+07	3.71513e+07	3.18467e+07	2.88265e+07	2.51449e+07	2.88838e+07	3.19998e+07	2.48053e+07	2.33753e+07	2.88462e+07	2.82258e+07	2.81361e+07
POS2396	Y	TG(18:0_16:0_16:0)+NH4	TG(50:0)+NH4	TG	(18:0_16:0_16:0)	(18:0)	(16:0)	(16:0)	C53 H106 O6 N1	852.801	17.2616	0.0603023	0.817901	0.00694247	3.4579	3.57451e+08	3.3019e+08	3.54579e+08	3.31835e+08	3.47632e+08	3.63141e+08	3.35473e+08	2.99932e+08	2.81165e+08	3.17462e+08	2.55848e+08	2.15303e+08	3.36686e+08	2.98524e+08	3.15672e+08
POS2351	Y	TG(16:0_16:0_16:0)+NH4	TG(48:0)+NH4	TG	(16:0_16:0_16:0)	(16:0)	(16:0)	(16:0)	C51 H102 O6 N1	824.77	16.9592	0.0168618	0.84885	0.00614719	2.71085	2.57378e+08	2.57792e+08	2.36242e+08	2.33122e+08	2.24489e+08	2.25267e+08	2.17007e+08	2.14304e+08	2.0554e+08	2.09699e+08	2.09497e+08	1.6145e+08	2.15277e+08	2.09105e+08	2.09114e+08
POS1567	Y	PE(37:2e)+H	PE(37:2e)+H	PE	(37:2e)	(37:2e)			C42 H83 O7 N1 P1	744.59	10.5931	0.0201636	0.851723	0.043506	3.02034	2.9375e+08	2.92194e+08	2.39788e+08	2.38249e+08	2.32784e+08	2.19737e+08	2.00763e+08	1.88878e+08	2.4402e+08	2.3804e+08	2.25531e+08	1.94408e+08	2.17713e+08	2.25343e+08	2.17593e+08
POS2796	Y	TG(15:0_21:1_22:1)+NH4	TG(58:2)+NH4	TG	(15:0_21:1_22:1)	(15:0)	(21:1)	(22:1)	C61 H118 O6 N1	960.895	17.0116	0.00488271	0.884743	0.0235943	1.43403	9.82591e+07	1.27352e+08	1.10901e+08	1.18095e+08	1.19509e+08	1.19635e+08	9.3847e+07	1.08407e+08	1.04068e+08	1.04801e+08	1.094e+08	9.32687e+07	1.01886e+08	1.01033e+08	1.01025e+08
