# Supplementary material for: PDK4 gene positively regulates fat deposition in ovine adipocytes
Source: Front Nutr. 2025 Dec 12;12:1706055. doi: 10.3389/fnut.2025.1706055 (PMC12742214; doi:10.3389/fnut.2025.1706055)
Supplement: Supplementary file 6 [file Table_4.xlsx]

## Sheet: Sheet1
Lipids	NC		Over
	mean	SEM	mean	SEM	P-value
PC26	5.6339E6	3.97364E5	3.4441E6	1.78262E5	0.002	＞
PE22	1.3530E7	6.53040E5	1.6588E7	7.56798E5	0.012		＜
PE31	1.2801E6	78032.6	816414	56703.8	0.001	＞
PE39	7.2835E8	2.67930E7	8.2534E8	2.11718E7	0.018		＜
DG21	2.5083E6	1.32132E5	4.8608E6	2.20780E5	0		＜
DG34	2.5453E8	9.06907E6	2.0126E8	7.81824E6	0.001	＞
DG40	1.0711E8	6.17089E6	1.3656E8	4.82091E6	0.004		＜
DG44	6.0246E7	1.58315E6	3.7458E7	2.20928E6	0	＞
DG46	2.5009E6	83858.1	3.3161E6	3.09732E5	0.029		＜
DG48	253818	25994.6	404952	41907.9	0.012		＜
DG58	6.0750E7	5.26626E6	4.4690E7	3.56772E6	0.03	＞
TG24	1.8629E8	5.58351E6	8.8684E6	1.32401E6	0	＞
TG26	3.2653E7	4.25833E6	2.3527E6	1.43727E5	0.001	＞
TG28	1.8467E7	1.09959E6	1.0467E7	4.72943E5	0	＞
TG30	1.8444E7	6.50038E5	1.3606E7	3.29140E5	0	＞
TG36	9.6700E7	2.43784E6	1.0742E8	3.41720E6	0.029		＜
TG37	1.5276E7	4.74465E6	2.7318E6	2.13449E5	0.046	＞
TG40	7.0476E7	3.67598E6	8.3347E7	2.66395E6	0.018		＜
TG42	8.5570E7	5.07933E6	2.5862E7	2.47817E6	0	＞
TG45	2.3626E7	7.82014E5	2.0296E7	4.64362E5	0.004	＞
TG47	9.3823E7	2.00196E6	8.2520E7	2.15354E6	0.003	＞
TG57	3.8374E8	1.10794E7	3.3064E8	1.53278E7	0.019	＞
TG59	7.4529E7	3.01692E6	6.0972E7	4.53023E6	0.032	＞
PA19	1.7573E7	4.94454E6	471186	1.41860E5	0.018	＞
PA23	1.5714E6	2.37567E5	939754	1.36056E5	0.044	＞
PA49	2.0199E7	6.62991E5	2.2573E7	4.81221E5	0.016		＜
PG27	2.3024E7	2.73830E6	180085	54456.8	0	＞
PG28	420368	63398.8	5634.95	2641.02	0.001	＞
PG29	8.1060E7	2.09519E7	2.0119E6	9.09698E5	0.013	＞
PG31	6.3825E8	5.32355E7	1.1920E8	4.77413E6	0	＞
PG32	6.4423E7	5.45544E6	2.1443E7	1.36297E6	0	＞
PG33	1.1965E6	1.41209E5	83021.6	16646.8	0	＞
PG38	2.0118E7	1.18817E6	2.8741E7	1.93132E6	0.003		＜
PG40	8.4485E6	7.45421E5	1.3336E7	7.06161E5	0.001		＜
PG50	3.9331E6	3.05648E5	1.7622E6	3.12009E5	0.001	＞
LPG18	4.2718E6	2.90029E5	5.6897E6	4.13218E5	0.019		＜
LPG22	733457	49766.6	925538	52761.7	0.024		＜
LSM20	8.5388E6	3.91881E6	3.6428E7	3.95118E6	0.001		＜
SM37	1.4005E7	3.94445E5	1.5534E7	4.22652E5	0.025		＜
SPH16	6.7296E7	2.19092E6	9.4109E7	1.02476E7	0.047		＜
SPH22	8.6143E7	5.56359E6	1.0495E8	4.28511E6	0.023		＜
SPH24	5.6945E6	9.21232E5	3.3175E6	4.22601E5	0.041	＞
AcCa14	576039	1.42252E5	1.2609E6	72065.8	0.003		＜
AcCa18	3.7157E6	3.74909E5	4.9287E6	2.60255E5	0.024		＜
Cer39	648313	16057.1	583381	10694.8	0.007	＞
LPC35	1.0318E7	1.03285E6	1.3244E7	5.09196E5	0.029		＜
LPS36	1.6183E7	1.24730E6	4.8840E6	3.87593E5	0	＞
LPE20	1.0189E7	4.00526E5	1.1843E7	3.60553E5	0.012		＜
LPE22	1.0859E7	3.73875E5	1.3220E7	2.45432E5	0		＜
ChE20	5.5222E6	6.42716E5	3.6978E6	2.99211E5	0.028	＞
ChE22	1.7361E6	1.13514E5	1.2551E6	1.47147E5	0.027	＞
CL67	407511	58905.4	176781	58166.6	0.019	＞
GM3-38	1.5099E7	2.38352E6	6.1901E6	2.89031E5	0.013	＞
Hex2Cer34	2.8571E7	5.49739E5	2.3284E7	7.96692E5	0	＞
Hex2Cer42	1.8607E7	1.44534E6	1.2849E7	7.61209E5	0.005	＞
Hex3Cer40	3.2291E6	1.94052E5	2.5998E6	1.24627E5	0.021	＞
Hex3Cer42	8.4225E6	7.53697E5	6.3668E6	3.73193E5	0.035	＞
Hex3Cer44	1.9920E6	5.53786E5	132250	22605.2	0.02	＞
PI18	2.9026E6	2.58705E5	2.0224E6	2.96746E5	0.049	＞
PI31	3.6228E6	3.89581E5	21088.9	11106.4	0	＞
PI40	1.6372E8	5.87069E6	1.2940E8	1.23040E7	0.031	＞
PS26	196237	20080.8	251493	11254.3	0.044		＜
WE22	3.6886E7	5.65335E6	1.9880E7	1.82506E6	0.017	＞
WE24	414711	22139.3	485149	16431.7	0.029		＜
WE30	646094	41071.6	824261	40112.5	0.011		＜
WE32	325403	41223.7	700011	33290	0		＜
