# Supplementary material for: PDK4 gene positively regulates fat deposition in ovine adipocytes
Source: Front Nutr. 2025 Dec 12;12:1706055. doi: 10.3389/fnut.2025.1706055 (PMC12742214; doi:10.3389/fnut.2025.1706055)
Supplement: Supplementary file 7 [file Table_5.xlsx]

## Sheet: Sheet1
Lipids	NC		Over
	mean	SEM	mean	SEM	P-value
AcCa1	1.9407E6	2.21078E5	2.6047E6	1.64678E5	0.037		＜
ChE4	3.9262E6	3.42055E5	2.6043E6	2.81235E5	0.014	＞
ChE6	1.7361E6	1.13514E5	1.2551E6	1.47147E5	0.027	＞
DG0	2.4888E8	1.00242E7	1.3408E8	9.79345E6	0	＞
DG5	1.1529E8	5.70096E6	1.3739E8	5.67291E6	0.021		＜
DG10	3.1824E7	1.28677E6	1.9706E6	1.07686E5	0	＞
GM3-4	1.4174E7	2.54587E6	5.4818E6	5.08253E5	0.018	＞
Hex2Cer1	4.4900E7	1.09389E6	3.6339E7	1.46332E6	0.001	＞
Hex2Cer2	1.4105E7	8.34617E5	9.9031E6	5.42252E5	0.002	＞
Hex2Cer3	1.6516E6	1.74031E5	733302	1.52643E5	0.003	＞
Hex2Cer4	7.8775E6	4.80031E5	6.2789E6	3.14054E5	0.019	＞
Hex3Cer2	6.3141E6	5.96043E5	4.4769E6	2.64612E5	0.018	＞
Hex3Cer6	1.9920E6	5.53786E5	132250	22605.2	0.02	＞
LPE3	907951	40114.8	1.0724E6	13505	0.003		＜
LPE4	1.4019E7	5.55846E5	1.6705E7	2.31595E5	0.001		＜
LPE5	2.6625E6	1.01467E5	3.2119E6	88648.9	0.002		＜
LPE6	2.4135E6	80189.5	2.7708E6	36172.3	0.002		＜
LPG1	3.5016E6	2.43329E5	4.7070E6	3.46569E5	0.017		＜
LPG4	554281	46391	795853	47482.3	0.005		＜
LPS0	1.6183E7	1.24730E6	4.8840E6	3.87593E5	0	＞
LSM1	9.8873E6	4.48522E6	3.7071E7	3.97421E6	0.001		＜
SM3	9.0480E6	5.83879E5	1.3718E7	1.46741E6	0.014		＜
PA1	3.5246E7	4.81596E6	1.6943E7	1.04310E6	0.012	＞
PA4	2.1433E7	7.22873E5	2.4060E7	4.79438E5	0.013		＜
PG0	6.4211E8	3.67399E7	3.7518E8	2.02159E7	0	＞
PG2	7.0630E8	5.43347E7	3.3130E8	1.25904E7	0.001	＞
PG4	1.1190E7	6.89449E5	1.4006E7	7.48757E5	0.02		＜
PG5	1.0007E7	5.70839E5	1.5220E7	9.42239E5	0.001		＜
PG6	2.8691E6	2.29042E5	5.2321E6	3.49766E5	0		＜
PG7	2.9927E6	1.86353E5	4.6046E6	2.07080E5	0		＜
PI3	1.4096E8	6.23154E6	1.0860E8	1.27736E7	0.046	＞
PS10	1.8983E6	70588.9	1.5122E6	77813.9	0.004	＞
SPH1	9.5313E7	4.65697E6	1.0975E8	1.54501E6	0.025		＜
TG0	1.9771E9	4.70361E7	1.7837E9	3.53339E7	0.008	＞
TG7	9.6599E8	1.20183E8	4.7520E8	5.58353E7	0.004	＞
TG8	2.2586E8	1.52818E7	1.6156E8	1.45565E7	0.012	＞
TG10	1.3014E8	5.55117E6	4.8262E7	7.76420E6	0	＞
WE2	1.0203E7	1.37565E6	6.1059E6	6.72954E5	0.023	＞
WE3	2.8997E7	4.46800E6	1.6806E7	1.17047E6	0.041	＞
