# Supplementary material for: PDK4 gene positively regulates fat deposition in ovine adipocytes
Source: Front Nutr. 2025 Dec 12;12:1706055. doi: 10.3389/fnut.2025.1706055 (PMC12742214; doi:10.3389/fnut.2025.1706055)
Supplement: Supplementary file 8 [file Table_6.xlsx]

## Sheet: Sheet1
	qPCR	RNA-seq
TGM2	-1.29333	-1.16693
EGR3	-1.715	-1.14877
TMEM273	-1.12167	-1.07813
EREG1	2.37333	3.29441
SCARA5	1.915	1.02548
CRYAB	1.105	1.14978
ATOH8	2.93333	1.61388
KLF15	4.83	1.01896
AIF1L	1.07833	1.30227
TMEM160	1.91833	1.44171
TENT5B	3.69	1.08644
