# Supplementary material for: PDK4 gene positively regulates fat deposition in ovine adipocytes
Source: Front Nutr. 2025 Dec 12;12:1706055. doi: 10.3389/fnut.2025.1706055 (PMC12742214; doi:10.3389/fnut.2025.1706055)
Supplement: Supplementary file 9 [file Table_7.xlsx]

## Sheet: O2PLS
Variables	ID	V1	V2	class	idlen
TMEM273	gene-TMEM273	0.08465472693552477	0.5846770573963024	tran	0.5907738012455591
novel559	novel559	-0.4080321588984984	0.38416463007270946	tran	0.5604218997275813
SCARA5	gene-SCARA5	-0.3158306885008672	-0.34273216093095077	tran	0.4660626116042038
novel142	novel142	-0.2878325227815572	0.26995483363379835	tran	0.39461775602859966
TENT5B	gene-TENT5B	-0.2989551445014749	-0.23446915826518436	tran	0.37993415824519094
ATOH8	gene-ATOH8	-0.2759589785810569	-0.2562545291154833	tran	0.376589619548519
CRYAB	gene-CRYAB	-0.3685645622098448	0.02285557527022694	tran	0.36927254682397875
TMEM160	gene-TMEM160	0.21331151564574807	-0.24130647090535404	tran	0.3220723763502277
PI(18:0_18:1)+H	POS1806	-0.11047936771650523	-0.2940977036747571	meta	0.31416420865178774
SPH(d16:0)+Na	POS2072	0.0460186300025202	0.30750946746196317	meta	0.3109337339145578
PI(18:1_18:2)+H	POS1813	-0.08697663211344837	-0.2953882205564846	meta	0.307927159207051
novel961	novel961	0.008114335163445131	0.3005581217201682	tran	0.30066763538349145
LOC101114226	gene-LOC101114226	-0.2623497242160987	0.08302593129636773	tran	0.2751739142140698
PE(37:2e)+H	POS1567	-0.16895770708787589	-0.19920009238420566	meta	0.26120372047554863
PC(18:3e_22:2)+Na	POS1326	-0.13276062885516626	-0.21172489811119005	meta	0.2499056162918573
PG(18:1_18:1)+NH4	POS1769	0.1254544292389228	-0.19884397893826292	meta	0.23511218976408738
PS(18:1_22:1)+H	POS1903	-0.13970879243017006	-0.18835242555468246	meta	0.23451051766312858
TG(16:0_16:0_16:0)+NH4	POS2351	-0.21162615357470896	0.09468106141110402	meta	0.2318407476410468
SPH(d22:1)+H	POS2124	0.09997681159080447	0.20819856116491778	meta	0.23095887886592545
AIF1L	gene-AIF1L	-0.22652387066436339	-0.03345405428735166	tran	0.22898086760475492
DG(18:0_18:1)+NH4	POS361	0.11406226913061639	-0.1983950574633765	meta	0.22884667370342446
EGR3	gene-EGR3	0.22610844182736195	0.014860361649305636	tran	0.22659624404200895
TG(18:1_22:4_22:4)+NH4	POS2908	-0.14167502284380776	0.1745192159157811	meta	0.22478605121682366
TG(12:1e_6:0_20:3)+H	POS2252	0.12897823081306375	-0.1815276594258088	meta	0.22268290271208604
TG(36:1e)+Na	POS2225	0.12871648299820573	-0.18155399071378842	meta	0.22255288032180073
Hex2Cer(d18:1_16:0)+H	POS612	-0.13640765556293055	-0.17369893102657016	meta	0.22085825122903666
PC(34:3)+H	POS1060	0.03174369128068045	0.21816098169796633	meta	0.22045833137249213
TG(18:0_16:0_16:0)+NH4	POS2396	-0.16415047490773227	0.12268102745917099	meta	0.204929287586894
DG(18:0_18:2)+NH4	POS364	0.15480838018965817	-0.12682509183142152	meta	0.20012555682619412
	POS910	0.06567052658420523	-0.1880544734166282	meta	0.1991911218750779
	POS2796	-0.18063363559521978	0.07018242813442001	meta	0.19378876006412157
	POS722	0.1689913516889352	0.07971914931097401	meta	0.18685079532214666
	POS435	0.13448038142285945	-0.1276063135746393	meta	0.1853870120902404
	POS509	-0.17163075308044415	-0.043619553483399236	meta	0.17708693020392982
	POS2114	0.07940057144385332	-0.15522085048105347	meta	0.17435011663222946
	POS2820	-0.11396016740149705	0.12590589418881612	meta	0.16982112337887356
	POS534	-0.16371987137122224	0.04507295453903088	meta	0.1698109758310313
	POS475	0.14271284626151376	-0.07584063551933556	meta	0.16161298983695327
	POS1545	-0.10107239190883407	0.12338525399989204	meta	0.15949780346697826
	gene-LOC114112700	0.15861757495324225	-0.01247596659763524	tran	0.15910746313920265
	POS971	-0.10527334642054156	-0.11759191059180156	meta	0.15783008237725027
	POS943	0.06752736146468839	-0.13631502697671127	meta	0.15212406491428043
	POS2812	-0.12612108538459288	0.08178784499052467	meta	0.1503189268415054
	POS2816	-0.09406197739814987	0.11468550515444015	meta	0.14832538786256105
	POS2739	-0.13135855994631407	0.06385218270188178	meta	0.1460553747965609
	POS2886	-0.14443952236658944	0.019256310296559647	meta	0.14571747015277847
	novel169	0.10360410992163784	-0.09922094512174419	tran	0.14345245743279195
	gene-KLF15	-0.09005000007324312	-0.11108008555856842	tran	0.14299576189835128
	gene-LOC121818524	0.08985091378602075	0.10858614792675086	tran	0.1409401938048659
	gene-EREG	0.13624703033287355	0.029597586536638285	tran	0.13942478403541014
	POS470	0.11586985146292715	-0.0744408664098534	meta	0.13772169426016528
	POS2374	-0.1275790245522282	-0.03755594098357764	meta	0.13299194039061168
	POS2202	-0.1159462934808215	-0.06262965954814001	meta	0.1317801852596084
	POS2874	-0.11297359839605568	0.06740186442287992	meta	0.13155244301127045
	POS358	-0.11961627235782217	-0.05051535541842148	meta	0.12984549952089267
	POS1741	-0.11539935827865987	-0.05862047487287059	meta	0.12943481743892313
	POS281	-0.1030697199838912	-0.0750696960322003	meta	0.12751010328567963
	POS312	-0.11127862409012482	-0.06157222313568554	meta	0.12717732046737718
	POS1075	-0.12672188449234945	0.007819041125896145	meta	0.1269628820302249
	gene-TGM2	0.10093671083009537	-0.07507247251153625	tran	0.12579386202114018
	POS721	-0.10698265094430859	-0.06396541031010401	meta	0.12464694669028893
	POS513	-0.11681425206398312	-0.03731404617448294	meta	0.1226291463200296
	POS1738	-0.10898585454743044	-0.05577622095789242	meta	0.12242917673405022
	POS2346	-0.11888916729371574	-0.005118198254805231	meta	0.11899928593554088
	novel170	0.11724464335593311	-0.007743476454163384	tran	0.11750007584361864
	POS2170	-0.10932903302192552	-0.040958293529099035	meta	0.11674938659507003
	POS1742	-0.1140417358843808	-0.015013023638103872	meta	0.11502568583703873
	POS938	0.03382622208287505	-0.1099378523447992	meta	0.11502410477194272
	POS1739	-0.11189740725355614	-0.02658288687377153	meta	0.11501164995169808
	POS845	-0.11148612037778055	-0.027831533339004153	meta	0.11490756844041682
	POS2285	-0.11005506713501702	-0.031769620006479746	meta	0.11454879553032943
	POS1754	-0.11337965243796094	-0.013863463542238958	meta	0.11422408331144449
	POS1068	-0.10687296894058537	-0.019515163467320813	meta	0.108640108133836
	POS1737	-0.10556406443920868	-0.023470295066094528	meta	0.10814169617411659
	POS2174	-0.10517195307813741	-0.024791443716529166	meta	0.10805440942330753
	POS1136	0.09827081726694498	0.04412456958461589	meta	0.10772247289837392
	POS2184	-0.10571508449816844	-0.0164712752693014	meta	0.10699056967533163
	POS2756	-0.10185225414232546	0.03181664196626293	meta	0.1067060465947559
	POS2748	-0.09750422097028101	0.04215211511927135	meta	0.10622558032813798
	POS1064	-0.1031197728389596	-0.012640072235586086	meta	0.10389157317357103
	POS2232	-0.06980497189734061	-0.06967062900813567	meta	0.09862418895979723
	novel962	0.09712372418048223	-0.01693117382939117	tran	0.09858844986065786
	POS1726	-0.09828048109724927	-0.007026118201844841	meta	0.09853131127561972
	POS1755	-0.0977243874031926	-0.008467063890952978	meta	0.09809050445513443
	POS2284	-0.09628344388212093	-0.014017446935816722	meta	0.09729846033930839
	POS2823	-0.08921855255549045	0.03872024180486893	meta	0.0972584559075679
	POS1724	-0.09609468726384472	-0.007937759159700034	meta	0.09642197332980447
	POS939	-0.08799390175558265	-0.038202737042163815	meta	0.09592901471235826
	POS2974	-0.07584852823525294	-0.05862806825829186	meta	0.09586578963922893
	novel172	0.08605445454082887	0.031710266529634434	tran	0.09171101433143151
	POS553	-0.08983360878970777	0.008594375019631985	meta	0.09024378399734985
	POS555	-0.08945063345493397	0.00907058896726907	meta	0.08990935106929698
	NEG1081	-0.08789577192776404	1.0962580202638237e-4	meta	0.08789584029175661
	novel137	0.08379178695693637	0.011282428214734682	tran	0.08454795531446786
	POS2177	-0.07820112130154386	-0.01749876822462145	meta	0.08013502518997419
	POS1325	0.014556545438516278	-0.07673120442000719	meta	0.07809974869901004
	POS796	-0.038390562580907554	-0.06781216563048058	meta	0.07792512497759828
	novel171	0.06196919250362525	-0.003419898643577856	tran	0.06206348786753537
	NEG1084	-0.061564614183512424	-0.0036900488879822663	meta	0.061675101786380845
	POS2043	0.03565147408024654	-0.047151337045973185	meta	0.05911240300746921
	novel138	0.057212899504664044	-0.011586344432832836	tran	0.058374302968404033
	POS2806	-0.022582568729992106	-0.04915769204991126	meta	0.054096682875373475
	POS1628	0.02992005104756311	-0.0050552338030132975	meta	0.03034410722845394
	POS942	-0.0072864292876609294	-0.024109303048236885	meta	0.02518631662700617

## Sheet: CCA
ID	Dimension1	Dimension2	type	class	len
novel138	0.995939641770157	-0.08335030651769602	up	tran	0.9994213544075705
novel171	0.9945406868516103	-0.09849037638400426	up	tran	0.9994055893597632
novel962	0.9887970424266258	-0.1435147985718075	up	tran	0.9991576895168995
novel137	0.9907189016499962	-0.12894040011070426	up	tran	0.9990743560252577
novel172	0.989224331440125	-0.13796028340427977	up	tran	0.9987981866774447
gene-EREG	0.978594881142906	-0.19871884399748138	up	tran	0.9985675342002631
novel169	0.988114507711	-0.14378243856958683	up	tran	0.998520740891229
gene-LOC114112700	0.9690480718371945	-0.240695919030009	up	tran	0.9984932102769077
gene-CRYAB	0.83485235041861106	0.5472797967025964	up	tran	0.9982452719038115
novel170	0.9788481771726338	-0.191122685213695	up	tran	0.9973322589576059
gene-LOC121818524	0.9827231148736251	-0.16308921768276485	up	tran	0.9961640494573655
gene-TENT5B	0.8953286952130216	0.43520530289673887	up	tran	0.9954984320134784
gene-ATOH8	0.9082168197362837	0.40560918001316815	up	tran	0.994674116765307
gene-AIF1L	0.9634067936941224	0.24522140575533463	up	tran	0.9941258411170146
gene-EGR3	-0.9345088220099269	-0.33129636584290956	down	tran	0.9914958499333723
gene-SCARA5	0.8823853560240034	0.44904764980928524	up	tran	0.990074597353578
gene-LOC101114226	0.8858028225634338	0.4360731627035574	up	tran	0.987322866995204
novel961	0.9845927577751636	-0.05110215021910992	up	tran	0.9859180130316711
gene-TGM2	-0.9816698320466762	-0.09104726711792396	down	tran	0.9858829869716751
gene-KLF15	0.975638274957104	0.10766963886291522	up	tran	0.9815614064816037
novel559	0.7929842661222514	0.5779302767682748	up	tran	0.981237713871058
gene-TMEM160	0.9439213952115099	-0.1789380704095515	up	tran	0.9607322381287811
novel142	0.8905576794160804	0.3566152142256997	up	tran	0.9593056819305283
gene-TMEM273	-0.9509511119914075	-0.0732853274118203	down	tran	0.9537708092679038
POS513	-0.9967691206598128	0.047802258210597394	down	meta	0.9979146936441857
POS2170	-0.9969839747648979	0.021983076384940722	down	meta	0.9972263040982026
POS312	-0.9926600763561813	0.019513866032465504	down	meta	0.9928518611348788
POS2202	-0.9910637151883045	0.043074358509345365	down	meta	0.991999338671068
POS2285	-0.9885701126898049	0.01109537620017841	down	meta	0.9886323761017323
POS2886	-0.9630729422728496	0.2173520346359342	down	meta	0.9872949909213881
POS722	0.9216829179808566	-0.34925722049087954	up	meta	0.985636853695478
POS281	-0.9832990555237971	-0.02440620568101406	down	meta	0.9836018988746085
POS358	-0.98261705066891	0.04393521528803889	down	meta	0.9835987857900566
POS1755	-0.9808618038864296	-0.05500634580035968	down	meta	0.9824029602976823
POS1739	-0.979262085511662	0.013635807776695546	down	meta	0.9793570173202276
POS845	-0.9767280016834187	0.0351735610698849	down	meta	0.9773611250048885
POS1741	-0.9695205307526382	0.11463292060194868	down	meta	0.9762739195720687
POS2756	-0.9748194478279066	0.005338639801062612	down	meta	0.9748340663612605
POS2374	-0.9707502892499226	0.06583567928848197	down	meta	0.9729801954542467
POS1628	0.9122285013808636	0.3327319831561435	up	meta	0.9710156596814474
POS971	-0.9702127189888551	0.020161817755175022	down	meta	0.970422185949466
POS2346	-0.9610815599752545	0.13064494846203836	down	meta	0.9699205469950192
POS1737	-0.9690131808643696	-9.765026258005737e-4	down	meta	0.9690136728892228
POS1742	-0.9675518384686127	0.025175119776183814	down	meta	0.9678793038286011
POS721	-0.9669189484724632	-0.007577671030565815	down	meta	0.9669486408353555
POS1325	0.8802768902389413	0.388099386198394	up	meta	0.962033542583787
POS534	-0.9216969259973136	0.27212975245965126	down	meta	0.9610306059468909
POS2043	0.9204760283838911	0.2617839531855897	up	meta	0.9569780336950566
POS1068	-0.9564484635490189	-0.0027196111310925177	down	meta	0.9564523300771364
POS1754	-0.954398992974688	0.0012966285600583417	down	meta	0.9543998737618951
POS1075	-0.9455870548985865	0.11395964642509619	down	meta	0.9524293566481009
POS2351	-0.7095173575551047	0.6325693212406627	down	meta	0.9505571139320619
POS2174	-0.9492539241100538	-0.006384892538130722	down	meta	0.9492753969692143
POS2184	-0.9458589841397808	-0.005319229071402371	down	meta	0.9458739409011394
POS2823	-0.943709452858019	-0.02859005782695798	down	meta	0.9441424271899502
POS939	-0.9392262307582944	-0.06762583698390878	down	meta	0.9416576694171863
POS2874	-0.9281367184460565	0.10855653478089226	down	meta	0.9344636372654901
POS1064	-0.9272532755032161	-0.013633869706902375	down	meta	0.9273535028966182
POS2284	-0.9252569665392998	-0.02593117571595144	down	meta	0.925620267714314
POS938	0.8741513559058712	0.30294688976050316	up	meta	0.925158046523747
POS2812	-0.9134328004373891	0.1260783283053773	down	meta	0.9220928509554607
POS509	-0.7999708162763641	0.45467294359650723	down	meta	0.9201525919827565
POS2739	-0.9049862773883013	0.15688112922436345	down	meta	0.918483451657049
POS2396	-0.87116451703853	0.2853858406637778	down	meta	0.91671843757958
POS2748	-0.9158199962840355	-0.01183944292531588	down	meta	0.9158965214490514
POS470	0.9135413440388457	0.0011688179035686424	up	meta	0.9135420917525324
POS612	-0.8834592993892546	0.20966513995752856	down	meta	0.9079976897496835
POS943	0.8947090174832838	0.15371818484610208	up	meta	0.9078179918454379
POS2177	-0.9055969654150295	-0.044002061290385766	down	meta	0.9066653435345994
POS1738	-0.9055749947469887	0.021775799451600016	down	meta	0.9058367714730755
POS1724	-0.9001222413037427	-0.030899661107464203	down	meta	0.9006524514740575
POS1726	-0.8967128120816849	-0.026900589911356732	down	meta	0.8971162182733194
POS2796	-0.7106114389820252	0.5335318591508856	down	meta	0.8886083850274569
POS2820	-0.8808967062728286	0.08698679597526182	down	meta	0.8851811734308179
POS2806	-0.8600200810188252	-0.20258588991825424	down	meta	0.8835584771533788
POS364	0.85172072498145035	-0.20581555309012722	up	meta	0.8762352625047238
POS1567	-0.715283062400458	0.4872063274832755	down	meta	0.8654477828827793
POS2114	0.8537461891767455	0.058975034807357406	up	meta	0.8557807022037505
NEG1081	-0.8466933860732455	-0.04451176394208422	down	meta	0.8478625992160603
POS2816	-0.832407972684269	0.10645437640805765	down	meta	0.839187444641996
POS910	0.820452975875901	0.14028324895000804	up	meta	0.8323595830886984
POS2124	0.8165857022925478	-0.13823880838170785	up	meta	0.8282041881875556
POS1769	0.8102570440239516	-0.13143865495614918	up	meta	0.8208487055524383
POS2908	-0.7922332078682243	0.1680539524468719	down	meta	0.8098614613513799
NEG1084	-0.8028778009155874	-0.07752344684911731	down	meta	0.8066118323049926
POS1326	-0.7375351597298918	0.30982822298498897	down	meta	0.7999697741763955
POS475	0.7861766566478329	-0.1272856685950855	up	meta	0.7964140737629279
POS1060	0.7551597849380003	0.23998240623438882	up	meta	0.7923748204540917
POS1545	-0.7865891412631572	0.08913538594411617	down	meta	0.7916233916329896
POS553	-0.7873747598602762	-0.0459735899767895	down	meta	0.7887157811533769
POS2252	0.7813485824682338	-0.10041932641495972	up	meta	0.7877751255547186
POS2225	0.7814671586592037	-0.0991454852594334	up	meta	0.7877313928682909
POS555	-0.783372142074044	-0.04666389690151113	down	meta	0.784760748414261
POS361	0.7731593142383812	-0.041141403161681606	up	meta	0.7742531499759467
POS435	0.7628395006768285	-0.09999642277240088	up	meta	0.7693655752372534
POS1903	-0.5804315063796335	0.4409585403874745	down	meta	0.7289342685995648
POS2974	-0.7147662227715746	-0.09384167601693301	down	meta	0.7209001410547867
POS796	-0.7146257841864073	0.004180625017832828	down	meta	0.7146380125976908
POS2232	-0.6932887438672299	0.09420714203887588	down	meta	0.6996601088986956
POS1813	-0.6784819326664088	0.15267088023811431	down	meta	0.6954467130035384
POS1806	-0.5963728427713372	0.28877100100188924	down	meta	0.6626079222396901
POS2072	0.6499717991093573	0.050784333529731704	up	meta	0.6519527499516462
POS942	-0.6209930276578057	-0.17203101139756363	down	meta	0.6443811056215699
POS1136	0.4754007911949821	-0.01982396791650178	up	meta	0.47581393629523866

## Sheet: Pearson
gene-AIF1L	gene-ATOH8	gene-EGR3	gene-TENT5B	gene-TMEM273	gene-SCARA5	gene-TMEM160	gene-LOC101114226	gene-CRYAB	novel142	novel559	Compounds	Class
0.828475998795057	0.723050985343994	-0.757279805140692	0.728540090999074	-0.658858820809031	0.697694186545481	0.548231565381608	0.734732114344622	0.741383570379127	0.877677691418608	0.823499081469134	PC(34:3)+H	PC
-0.601643313804252	-0.500083107544702	0.585670522296157	-0.486424257926851	0.533567927387103	-0.432248652959172	-0.776929105053752	-0.570503378434062	-0.466204679985711	-0.627327228130165	-0.517191196940506	PC(18:3e_22:2)+Na	PC
-0.55488657424522	-0.406370253775071	0.511148746684287	-0.387230174729325	0.514001897348437	-0.340866550982	-0.751990883738089	-0.460587350982195	-0.346889780892778	-0.532426475678752	-0.38361223590244	PE(37:2e)+H	PE
0.742699736299159	0.745596519597235	-0.705850697827809	0.725508374525398	-0.911511992087799	0.739633243575029	0.859905995228428	0.631510281931903	0.589920714506854	0.59662896130479	0.455767457189827	PG(18:1_18:1)+NH4	PG
-0.486484571110704	-0.352816267076953	0.4617531720346	-0.344123229263834	0.352533748868109	-0.28578509403812	-0.585488473057391	-0.452018252072843	-0.359727131212694	-0.542089429494926	-0.455170052860735	PI(18:0_18:1)+H	PI
-0.625173172271754	-0.471842318646689	0.597405870493264	-0.465092475322367	0.442527895528402	-0.424401801345285	-0.572466011825122	-0.570764140314359	-0.500093415338468	-0.636812152995212	-0.58274518765974	PI(18:1_18:2)+H	PI
-0.397100176729154	-0.312740862227406	0.4065912276092	-0.295587641110467	0.363183379468925	-0.241277027939874	-0.695017044282696	-0.400662142072274	-0.275761593519876	-0.417048192566814	-0.314536548150051	PS(18:1_22:1)+H	PS
0.66531266672399	0.523194656200864	-0.624229798585314	0.524530287738396	-0.44639946200342	0.485832856972213	0.475879431112524	0.607730261975163	0.574748235719714	0.709833952990742	0.679069520459805	SPH(d16:0)+Na	SPH
0.724400603479757	0.637422616378455	-0.729385568057781	0.626501061069019	-0.613707117812473	0.583027603136326	0.800980856774181	0.720104824325148	0.630038710241007	0.731909332365068	0.669336959321009	SPH(d22:1)+H	SPH
0.739379395241249	0.732662669457115	-0.654387179012013	0.717642618462336	-0.92113893384239	0.719493837446569	0.812440407168476	0.578951345002928	0.561274793072943	0.648827346201068	0.462839013230863	TG(36:1e)+Na	TG
0.738944623747221	0.7320402482734	-0.653850488591973	0.716985567516342	-0.920917272273699	0.71880648024797	0.812588379971824	0.578304904895543	0.560485352174509	0.648302444412361	0.462038599762182	TG(12:1e_6:0_20:3)+H	TG
-0.516677492034167	-0.421509584663953	0.462414171762936	-0.389565806328635	0.689304874441486	-0.386256267619529	-0.837072853476418	-0.358252687170544	-0.249274859429321	-0.349924752570696	-0.143487924746458	TG(16:0_16:0_16:0)+NH4	TG
-0.777433865989244	-0.716307121335715	0.707993231262069	-0.693473972525745	0.921953997041397	-0.696685263718511	-0.90283615469468	-0.612555667018116	-0.554145403085633	-0.633650863978755	-0.449415599233427	TG(18:0_16:0_16:0)+NH4	TG
-0.739785980294895	-0.708856151940479	0.650816911270285	-0.691139111874647	0.916902234982295	-0.697523486354123	-0.813457894743499	-0.560741832173862	-0.535323868826883	-0.621470782064118	-0.430295564806297	TG(18:1_22:4_22:4)+NH4	TG
0.739971159565342	0.753162965409629	-0.670173252184788	0.739048197907487	-0.920277007995108	0.744407499489358	0.806100984799715	0.6031571778993	0.589131055447481	0.647564550611291	0.482082729263568	DG(18:0_18:1)+NH4	DG
0.778627283954361	0.738483606319367	-0.689326840803019	0.720473300463988	-0.939435078021403	0.713355847791347	0.887879820568272	0.607242233561718	0.567537778766719	0.687975600863806	0.484236832504243	DG(18:0_18:2)+NH4	DG
-0.823158953055969	-0.672429635542274	0.745910239255555	-0.659996043217245	0.751434725449089	-0.62806705794287	-0.794487470958757	-0.679403370746671	-0.616275007043355	-0.787727929660883	-0.647049338000083	Hex2Cer(d18:1_16:0)+H	Hex2Cer
