# Supplementary material for: PDK4 gene positively regulates fat deposition in ovine adipocytes
Source: Front Nutr. 2025 Dec 12;12:1706055. doi: 10.3389/fnut.2025.1706055 (PMC12742214; doi:10.3389/fnut.2025.1706055)
Supplement: Supplementary file 10 [file Table_8.xlsx]

## Sheet: Sheet1
Triglyceride content				qPCR-BSCL2 data
Group	CTRL	KO	P-value	Relative expression level
μmol/L	82	12	p＜0.01	Group	mean	SEM	P-value
	87	14.5		D-CTRL	0.9548	0.06615	0.08
	79.5	17		D-KO	1.4906	0.21752
	89.5	22
	89.5	17
	89.5	17
	77	14.5
	97	24.5		qPCR-TMEM273data
	162	32		Relative expression level
	109.5	42		Tukey HSD	P-CTRL	D-CTRL	P-KO	D-KO
	99.5	34.5		mean	2.3315	0.7719	6.4906	1.0856
	122	27		SEM	1.16518	0.22689	0.02249	0.16445
						Comparison
					P-CTRL	D-CTRL	0.381
LD absorbance at the OD 490 nm						P-KO	0.018	*
Group	CTRL	KO	P-value			D-KO	0.55
value at 490 nm	0.52	0.364	p＜0.01		D-CTRL	P-CTRL	0.381
	0.624	0.389				P-KO	0.003	**
	0.624	0.407				D-KO	0.985
	0.673	0.436			P-KO	P-CTRL	0.018	*
	0.64	0.399				D-CTRL	0.003	**
	0.642	0.4				D-KO	0.005	**
					D-KO	P-CTRL	0.55
						D-CTRL	0.985
						P-KO	0.005	**
